# Supplementary material for: Calretinin and Parvalbumin Trapping of TDP43 and XRCC1 Instructs Neocortical Interneuron Death in Neonatal Hypoxic-Ischemic Encephalopathy
Source: Biomolecules. 2026 Apr 22;16(5):621. doi: 10.3390/biom16050621 (PMC13204630; doi:10.3390/biom16050621)
Supplement: Supplementary file 1 [file biomolecules-16-00621-s001.zip]

Archive with 6 entries (6 files):
- biomolecules-4173147 Full Length Western blots.pdf
- Figure S1.tif
- Figure S2 Revised.tif
- Figure S3 Revised.tif
- Supplementary Figure Legends.pdf
- Table of Human Postmortem Cases Used.pdf
